# Supplementary material for: Enhancing breakpoint resolution with deep segmentation model: A general refinement method for read-depth based structural variant callers
Source: PLoS Comput Biol. 2021 Oct 11;17(10):e1009186. doi: 10.1371/journal.pcbi.1009186 (PMC8504719; doi:10.1371/journal.pcbi.1009186)
Supplement: S3 Table — (XLSX) [file pcbi.1009186.s003.xlsx]

## Sheet: S3_Table  Sim_CV_performance
80% train 20% test
	RunID	FDR	Precision	Recall	F1 score		DSC-ALL	DSC-BK
Unet	1	0.0837	0.9163	0.8619	0.888192		0.822	0.8503
	2	0.0741	0.9259	0.8588	0.890945		0.8231	0.8489
	3	0.069	0.931	0.8544	0.890971		0.8268	0.8487
	4	0.0604	0.9396	0.8465	0.890606		0.8247	0.843
	5	0.0689	0.9311	0.8513	0.889241		0.8232	0.8455
	AVG	0.07122	0.92878	0.85458	0.889991		0.82396	0.84728
	RunID	FDR	Precision	Recall	F1 score		DSC-ALL	DSC-BK
SVM	(CPU trained)	0.0898	0.9102	0.8133	0.859021		/	/
	RunID	FDR	Precision	Recall	F1 score		DSC-ALL	DSC-BK
CNN	1	0.0988	0.9012	0.8428	0.870975		0.7957	0.8238
	2	0.0996	0.9004	0.8531	0.876063		0.801	0.8286
	3	0.111	0.889	0.859	0.873539		0.7986	0.8293
	4	0.1055	0.8945	0.8519	0.872585		0.7983	0.8281
	5	0.1042	0.8958	0.8523	0.873313		0.7957	0.8252
	AVG	0.10382	0.89618	0.85182	0.873295		0.79786	0.827
20% train 80% test
		FDR	Precision	Recall	F1 score		DSC-ALL	DSC-BK
Unet	1	0.0922	0.9078	0.8514	0.878345		0.7974	0.8247
	2	0.0866	0.9134	0.8511	0.880896		0.8066	0.8343
	3	0.0861	0.9139	0.8476	0.879216		0.8033	0.8337
	4	0.078	0.922	0.8336	0.874591		0.8037	0.8271
	5	0.0967	0.9033	0.8594	0.880616		0.8042	0.8356
	AVG	0.08792	0.91208	0.84862	0.878733		0.80304	0.83108
		FDR	Precision	Recall	F1 score		DSC-ALL	DSC-BK
SVM	(CPU trained)	0.0998	0.9002	0.8057	0.850229		/	/
		FDR	Precision	Recall	F1 score		DSC-ALL	DSC-BK
CNN		0.1394	0.8606	0.8223	0.840508		0.7476	0.7853
		0.1567	0.8433	0.8363	0.839608		0.7469	0.7903
		0.1461	0.8539	0.8334	0.842831		0.7504	0.7925
		0.1378	0.8622	0.8172	0.838842		0.7454	0.7848
		0.1391	0.8609	0.8237	0.84178		0.7489	0.7883
	AVG	0.14382	0.85618	0.82658	0.840714		0.74784	0.78824
